# Supplementary material for: Variation in the Substitution Rates among the Human Mitochondrial Haplogroup U Sublineages
Source: Genome Biol Evol. 2022 Jun 22;14(7):evac097. doi: 10.1093/gbe/evac097 (PMC9250076; doi:10.1093/gbe/evac097)
Supplement: evac097_Supplementary_Data [file evac097_supplementary_data.zip]

Archive with 2 entries (2 files):
- Supplementary_Tables_Oversti_Palo_GBE-210710.R2_Revision.xlsx
- SupplementaryInformation_Oversti_Palo_GBE-210710.R2_Revision.pdf
