# Supplementary material for: Variation in the Substitution Rates among the Human Mitochondrial Haplogroup U Sublineages
Source: Genome Biol Evol. 2022 Jun 22;14(7):evac097. doi: 10.1093/gbe/evac097 (PMC9250076; doi:10.1093/gbe/evac097)
Supplement: evac097_Supplementary_Data [file evac097_supplementary_data.zip › Supplementary_Tables_Oversti_Palo_GBE-210710.R2_Revision.xlsx]

## Sheet: S1
Variation in the substitution rates among human mitochondrial haplogroup U sublineages
Sanni Översti, Jukka U. Palo
Supplementary table S1: Complete ancient mitochondrial sequences used in this study.
Identifier obtained either from original publication or AmtDB (Ehler et al. 2019. Nucleic Acids Research 47:D29-D32).
Haplogroup defined with HaploGrep2 (Weissensteiner et al. 2016. Nucleic Acid Research 44:W58-63).
Radiocarbon age (14C) obtained either from original publication or from AmtDB.
Calibrated mean estimate for 14C defined with OxCal for each sample (mean values are used as a tip-calibration).
Percentage of missing data determined with BioEdit (Hall. 1999. Nucleic Acids Symposium Series 41:95-98).
Identifier	Haplogroup	14C date (BP)	14C calibrated mean (BP)	% of missing data	GenBank ID (if available)	Data obtained from	Original reference
GoyetQ376-19	U2	23260±110	27515	0.16	KU534967	GenBank	Posth et al. (2016) Current Biology 26:827-833
GoyetQ53-1	U2	23920±100	27975	0.14	KU534966	GenBank	Posth et al. (2016) Current Biology 26:827-833
GoyetQ55-2	U2	23270±120	27520	0.33	KU534948	GenBank	Posth et al. (2016) Current Biology 26:827-833
GoyetQ56-16	U2	22100±100	26320	0.14	KU534965	GenBank	Posth et al. (2016) Current Biology 26:827-833
Kostenki14	U2	33250±500	37985	0	FN600416	GenBank	Krause et al. (2010) Current Biology 20:231-236, Fu et al. (2016) Nature 534:200-205
I2634	U2+152	4851±34	5585	0.01		AmtDB database	Olalde et al. (2018) Nature 555:190-196
I0371	U2d2	4130±30	4679	0		AmtDB database	Mathieson et al. (2015) Nature 528:499-503
COV20125	U2e1	3485±26	3761	0.01		AmtDB database	Gonzalez-Fortes et al. (2019) Proc. R. Soc. B 286:20182288
I0012	U2e1	6734±30	7600	0.02		AmtDB database	Haak et al. (2015) Nature 522:207-211
I0017	U2e1	6773±30	7625	0.02		AmtDB database	Haak et al. (2015) Nature 522:207-211
I3715	U2e1	6655±35	7532	0		AmtDB database	Mathieson et al. (2018) Nature 555:197-203
I4595	U2e1	6800±25	7639	0		AmtDB database	Mathieson et al. (2018) Nature 555:197-203
I4626	U2e1	6840±55	7679	1.35		AmtDB database	Jones et al. (2017) Current Biology 27:576-582
Kudrukula3	U2e1	4770±60	5489	0.53		AmtDB database	Saag et al. (2017) Current Biology 27:2185-2193
RISE512	U2e1	3119±27	3327	0		AmtDB database	Allentoft et al. (2015) Nature 522:167-172
I2610	U2e1b	3515±35	3784	4.49		AmtDB database	Olalde et al. (2018) Nature 555:190-196
RISE394	U2e1e	3532±34	3804	0		AmtDB database	Allentoft et al. (2015) Nature 522:167-172
RISE395	U2e1h	3540±33	3816	0		AmtDB database	Allentoft et al. (2015) Nature 522:167-172
RISE503	U2e2	3328±38	3557	0		AmtDB database	Allentoft et al. (2015) Nature 522:167-172
RISE109	U4	3544±26	3824	0		AmtDB database	Allentoft et al. (2015) Nature 522:167-172
RISE434	U4	4161±34	4705	0		AmtDB database	Allentoft et al. (2015) Nature 522:167-172
I2424	U4a	5490±40	6291	0.01		AmtDB database	Mathieson et al. (2018) Nature 555:197-203
I4878	U4a	6955±76	7793	0		AmtDB database	Mathieson et al. (2018) Nature 555:197-203
I5883	U4a	6140±25	7054	0.01		AmtDB database	Mathieson et al. (2018) Nature 555:197-203
I5886	U4a	6290±25	7217	0.02		AmtDB database	Mathieson et al. (2018) Nature 555:197-203
Kudrukula2	U4a	4770±60	5489	2.03		AmtDB database	Saag et al. (2017) Current Biology 27:2185-2193
OBKR-66	U4a	3609±22	3918	0.15		AmtDB database	Knipper et al. (2017) PNAS 114:10083-10088
I4435	U4a1	5210±30	5964	0		AmtDB database	Mathieson et al. (2018) Nature 555:197-203
I4436	U4a1	5335±30	6108	0		AmtDB database	Mathieson et al. (2018) Nature 555:197-203
I4440	U4a1	6180±30	7080	0		AmtDB database	Mathieson et al. (2018) Nature 555:197-203
I4627	U4a1	5280±55	6069	0		AmtDB database	Jones et al. (2017) Current Biology 27:576-582
I5875	U4a1	6210±25	7103	0.02		AmtDB database	Mathieson et al. (2018) Nature 555:197-203
I5892	U4a1	6175±60	7075	0.04		AmtDB database	Mathieson et al. (2018) Nature 555:197-203
Kivisaare3	U4a1	5796±37	6594	0.14		AmtDB database	Mittnik et al. (2018) Nature Communications 9:442
I0231	U4a1a	4260±30	4832	0.01		AmtDB database	Olalde et al. (2018) Nature 555:190-196
I2567	U4a1a	3615±40	3931	0		AmtDB database	Haak et al. (2015) Nature 522:207-211
OBKR-117	U4a1b	3581±23	3884	0.15		AmtDB database	Knipper et al. (2017) PNAS 114:10083-10088
RISE505	U4a1b	3391±27	3637	0		AmtDB database	Allentoft et al. (2015) Nature 522:167-172
I4889	U4a2	3765±20	4130	0.02		AmtDB database	Olalde et al. (2018) Nature 555:190-196
I7627	U4a2	3055±35	3268	0		AmtDB database	Olalde et al. (2018) Nature 555:190-196
Spiginas4	U4a2	7470±60	8283	0.14		AmtDB database	Mittnik et al. (2018) Nature Communications 9:442
AED-1108	U4a2a	1601±19	1475	0.38		AmtDB database	Veeramah et al. (2018) PNAS 115:3494-3499
I1378	U4b	5590±50	6372	0.11		AmtDB database	Jones et al. (2017) Current Biology 27:576-582
I1732	U4b	6300±40	7225	0		AmtDB database	Mathieson et al. (2018) Nature 555:197-203
I5873	U4b	6400±25	7342	0.04		AmtDB database	Mathieson et al. (2018) Nature 555:197-203
I3712	U4b1a	6490±25	7395	0.01		AmtDB database	Mathieson et al. (2018) Nature 555:197-203
I3713	U4b1a	6080±25	6942	0.01		AmtDB database	Mathieson et al. (2018) Nature 555:197-203
I5878	U4b1a1a	6230±20	7161	0.02		AmtDB database	Mathieson et al. (2018) Nature 555:197-203
I0104	U4b1a1a1	3927±37	4360	0		AmtDB database	Haak et al. (2015) Nature 522:207-211
I4438	U4b1a2	6335±35	7265	0		AmtDB database	Mathieson et al. (2018) Nature 555:197-203
I4880	U4b1b1	6979±75	7812	0		AmtDB database	Mathieson et al. (2018) Nature 555:197-203
I4881	U4b1b1	7570±63	8374	0		AmtDB database	Mathieson et al. (2018) Nature 555:197-203
I5870	U4b1b1	6430±25	7364	0.01		AmtDB database	Mathieson et al. (2018) Nature 555:197-203
RISE412	U4c1	2885±31	3016	0		AmtDB database	Allentoft et al. (2015) Nature 522:167-172
Olsund	U4c2a	3890±80	4310	4.6		AmtDB database	Mittnik et al. (2018) Nature Communications 9:442
I4111	U4d	5795±35	6594	0		AmtDB database	Mathieson et al. (2018) Nature 555:197-203
I5868	U4d	6385±25	7324	0.01		AmtDB database	Mathieson et al. (2018) Nature 555:197-203
I5891	U4d	6375±20	7307	0.05		AmtDB database	Mathieson et al. (2018) Nature 555:197-203
I4554	U4d1	5180±30	5942	0		AmtDB database	Mathieson et al. (2018) Nature 555:197-203
Tamula3	U4d2	4940±40	5670	0.21		AmtDB database	Mittnik et al. (2018) Nature Communications 9:442
HUGO-170	U4d3	3774±24	4146	0.14		AmtDB database	Knipper et al. (2017) PNAS 114:10083-10088
DolniVestonice16	U5	25740±210	29977	0.15	KU534949	GenBank	Posth et al. (2016) Current Biology 26:827-833
I0011	U5a1	6701±64	7566	0.02		AmtDB database	Haak et al. (2015) Nature 522:207-211
I0013	U5a1	6877±69	7723	0.02		AmtDB database	Haak et al. (2015) Nature 522:207-211
I0354	U5a1	3517±56	3792	0		AmtDB database	Mathieson et al. (2015) Nature 528:499-503
I4114	U5a1	6420±35	7354	0		AmtDB database	Mathieson et al. (2018) Nature 555:197-203
I5242	U5a1	9363±64	10582	0		AmtDB database	Mathieson et al. (2018) Nature 555:197-203
I5401	U5a1	8016±58	8870	0.01		AmtDB database	Mathieson et al. (2018) Nature 555:197-203
HUGO-171	U5a1a1	3815±25	4203	0.15		AmtDB database	Knipper et al. (2017) PNAS 114:10083-10088
I0438	U5a1a1	4254±61	4788	0		AmtDB database	Haak et al. (2015) Nature 522:207-211
I0439	U5a1a1	4420±30	5015	0		AmtDB database	Haak et al. (2015) Nature 522:207-211
I1767	U5a1a1	3705±35	4045	0.01		AmtDB database	Olalde et al. (2018) Nature 555:190-196
I4069	U5a1a1	3640±50	3966	0.01		AmtDB database	Olalde et al. (2018) Nature 555:190-196
I4252	U5a1a1	3780±20	4155	0.01		AmtDB database	Olalde et al. (2018) Nature 555:190-196
I7577	U5a1a1	3005±35	3194	0.03		AmtDB database	Olalde et al. (2018) Nature 555:190-196
Kivutkalns153	U5a1a1	2542±29	2643	0.14		AmtDB database	Mittnik et al. (2018) Nature Communications 9:442
POST-6	U5a1a1	3574±19	3874	0.15		AmtDB database	Knipper et al. (2017) PNAS 114:10083-10088
RISE507	U5a1a1	4423±29	5022	0		AmtDB database	Allentoft et al. (2015) Nature 522:167-172
RISE508	U5a1a1	4442±29	5085	0		AmtDB database	Allentoft et al. (2015) Nature 522:167-172
I5077	U5a1a2	6110±25	6997	0		AmtDB database	Mathieson et al. (2018) Nature 555:197-203
I2421	U5a1a2a	3524±28	3792	0		AmtDB database	Olalde et al. (2018) Nature 555:190-196
I2574	U5a1a2b	3065±36	3277	0		AmtDB database	Olalde et al. (2018) Nature 555:190-196
I4250	U5a1a2b	3825±26	4220	0		AmtDB database	Olalde et al. (2018) Nature 555:190-196
I3718	U5a1b	6300±35	7224	0		AmtDB database	Mathieson et al. (2018) Nature 555:197-203
I4629	U5a1b	4280±60	4845	0.12		AmtDB database	Jones et al. (2017) Current Biology 27:576-582
I5881	U5a1b	6190±20	7082	0.01		AmtDB database	Mathieson et al. (2018) Nature 555:197-203
I5890	U5a1b	6210±20	7100	0		AmtDB database	Mathieson et al. (2018) Nature 555:197-203
RISE150	U5a1b1	3469±31	3746	0		AmtDB database	Allentoft et al. (2015) Nature 522:167-172
I4070	U5a1b1a	3440±40	3709	0.03		AmtDB database	Olalde et al. (2018) Nature 555:190-196
I2568	U5a1b1g	3755±35	4114	0		AmtDB database	Olalde et al. (2018) Nature 555:190-196
I0432	U5a1c	4180±84	4697	0		AmtDB database	Mathieson et al. (2015) Nature 528:499-503
I3130	U5a1c	2758±29	2847	0		AmtDB database	Olalde et al. (2018) Nature 555:190-196
I4441	U5a1c	5900±30	6718	0		AmtDB database	Mathieson et al. (2018) Nature 555:197-203
I4553	U5a1c	6470±25	7377	1.22		AmtDB database	Mathieson et al. (2018) Nature 555:197-203
I4632	U5a1c	7525±60	8326	0.27		AmtDB database	Jones et al. (2017) Current Biology 27:576-582
I4917	U5a1c	7209±57	8040	0		AmtDB database	Mathieson et al. (2018) Nature 555:197-203
I5240	U5a1c	9469±70	10780	0		AmtDB database	Mathieson et al. (2018) Nature 555:197-203
I4914	U5a1c1	7264±80	8090	0		AmtDB database	Mathieson et al. (2018) Nature 555:197-203
I5402	U5a1c1	7315±63	8124	0		AmtDB database	Mathieson et al. (2018) Nature 555:197-203
Kivutkalns222	U5a1c1	2423±26	2473	0.14		AmtDB database	Mittnik et al. (2018) Nature Communications 9:442
I0124	U5a1d	6680±30	7547	0.02		AmtDB database	Haak et al. (2015) Nature 522:207-211
I4552	U5a1d	6460±25	7372	0		AmtDB database	Mathieson et al. (2018) Nature 555:197-203
I7575	U5a1d1	2950±35	3106	0.01		AmtDB database	Olalde et al. (2018) Nature 555:190-196
RISE240	U5a1d1	4160±30	4706	0		AmtDB database	Allentoft et al. (2015) Nature 522:167-172
I4437	U5a1d2	5370±30	6171	0		AmtDB database	Mathieson et al. (2018) Nature 555:197-203
I2462	U5a1d2a	3625±35	3942	0.01		AmtDB database	Olalde et al. (2018) Nature 555:190-196
Tamula1	U5a1d2b	4680±40	5415	0.14		AmtDB database	Mittnik et al. (2018) Nature Communications 9:442
I0115	U5a1i	3540±31	3816	0		AmtDB database	Haak et al. (2015) Nature 522:207-211
I4885	U5a1i	3790±20	4172	0.05		AmtDB database	Olalde et al. (2018) Nature 555:190-196
RISE550	U5a1i	4312±94	4915	0		AmtDB database	Allentoft et al. (2015) Nature 522:167-172
OBKR-9B	U5a1i1	3616±23	3926	0.15		AmtDB database	Knipper et al. (2017) PNAS 114:10083-10088
I1737	U5a2	9200±35	10356	0.46		AmtDB database	Mathieson et al. (2018) Nature 555:197-203
I1738	U5a2	6420±40	7352	0.01		AmtDB database	Mathieson et al. (2018) Nature 555:197-203
I2163	U5a2	3400±30	3648	0.01		AmtDB database	Mathieson et al. (2018) Nature 555:197-203
I4229	U5a2	3775±25	4148	0.03		AmtDB database	Olalde et al. (2018) Nature 555:190-196
I4607	U5a2	8047±122	8930	0.16		AmtDB database	Mathieson et al. (2018) Nature 555:197-203
I4896	U5a2	3785±20	4164	0.01		AmtDB database	Olalde et al. (2018) Nature 555:190-196
LesCloseaux3	U5a2	8870±130	9905	0.16	KU534958	GenBank	Posth et al. (2016) Current Biology 26:827-833
MareuilLesMeaux1	U5a2	8320±90	9290	0.17	KU534959	GenBank	Posth et al. (2016) Current Biology 26:827-833
I3717	U5a2a	6330±35	7258	0.01		AmtDB database	Mathieson et al. (2018) Nature 555:197-203
I4873	U5a2a	7035±40	7874	0		AmtDB database	Mathieson et al. (2018) Nature 555:197-203
I5241	U5a2a	9765±40	11199	0		AmtDB database	Mathieson et al. (2018) Nature 555:197-203
I5872	U5a2a	6485±25	7388	0		AmtDB database	Mathieson et al. (2018) Nature 555:197-203
I5876	U5a2a	7960±30	8839	0		AmtDB database	Mathieson et al. (2018) Nature 555:197-203
I5882	U5a2a	4420±20	5002	0		AmtDB database	Mathieson et al. (2018) Nature 555:197-203
I5889	U5a2a	6110±120	6993	0.01		AmtDB database	Mathieson et al. (2018) Nature 555:197-203
I5893	U5a2a	6340±25	7270	0.01		AmtDB database	Mathieson et al. (2018) Nature 555:197-203
I4068	U5a2a1	3655±20	3983	0.39		AmtDB database	Olalde et al. (2018) Nature 555:190-196
Kivutkalns164	U5a2a1	2385±30	2423	0.16		AmtDB database	Mittnik et al. (2018) Nature Communications 9:442
Turlojiske1932	U5a2a1	2895±55	3034	0.14		AmtDB database	Mittnik et al. (2018) Nature Communications 9:442
I2364	U5a2b	3883±29	4323	0.01		AmtDB database	Olalde et al. (2018) Nature 555:190-196
I5884	U5a2b	4195±20	4743	0		AmtDB database	Mathieson et al. (2018) Nature 555:197-203
I6535	U5a2b	3860±40	4288	0.32		AmtDB database	Olalde et al. (2018) Nature 555:190-196
I6582	U5a2b	3790±35	4172	0		AmtDB database	Olalde et al. (2018) Nature 555:190-196
RISE371	U5a2b	3653±32	3981	0		AmtDB database	Allentoft et al. (2015) Nature 522:167-172
HUGO-169sk1	U5a2b3	3942±25	4389	0.15		AmtDB database	Knipper et al. (2017) PNAS 114:10083-10088
HUGO-169sk2	U5a2b3	3863±25	4300	0.18		AmtDB database	Knipper et al. (2017) PNAS 114:10083-10088
I4073	U5a2b3	3660±50	3992	0.03		AmtDB database	Olalde et al. (2018) Nature 555:190-196
Felsdach	U5a2c	7770±120	8680	0.24	KU534954	GenBank	Posth et al. (2016) Current Biology 26:827-833
I4253	U5a2c	3850±20	4270	0		AmtDB database	Olalde et al. (2018) Nature 555:190-196
I4432	U5a2c	7140±40	7963	0		AmtDB database	Mathieson et al. (2018) Nature 555:197-203
I4630	U5a2c	8240±70	9220	0.01		AmtDB database	Mathieson et al. (2018) Nature 555:197-203
I7578	U5a2c	2930±35	3079	0.01		AmtDB database	Olalde et al. (2018) Nature 555:190-196
I7640	U5a2c2	3100±30	3307	0.02		AmtDB database	Olalde et al. (2018) Nature 555:190-196
Bla20	U5a2c3	9370±45	10597	0.01	KF523407	GenBank	Bollongino et al. (2013) Science 342:479-481
I2934	U5a2c3	4466±33	5139	0.01		AmtDB database	Olalde et al. (2018) Nature 555:190-196
I4551	U5a2c3	6845±25	7671	0		AmtDB database	Mathieson et al. (2018) Nature 555:197-203
I1382	U5a2c3a	3805±35	4196	0.08		AmtDB database	Olalde et al. (2018) Nature 555:190-196
I2455	U5a2c3a	3631±28	3946	0		AmtDB database	Olalde et al. (2018) Nature 555:190-196
I2597	U5a2c3a	3735±30	4081	0.01		AmtDB database	Olalde et al. (2018) Nature 555:190-196
I0014	U5a2d	6842±68	7688	0.02		AmtDB database	Haak et al. (2015) Nature 522:207-211
I0015	U5a2d	6863±75	7712	0		AmtDB database	Haak et al. (2015) Nature 522:207-211
I4434	U5a2d	6530±35	7447	0		AmtDB database	Mathieson et al. (2018) Nature 555:197-203
I4596	U5a2d	7150±25	7973	0		AmtDB database	Mathieson et al. (2018) Nature 555:197-203
I4628	U5a2d	6145±80	7039	0		AmtDB database	Jones et al. (2017) Current Biology 27:576-582
I4876	U5a2d	7625±71	8437	0		AmtDB database	Mathieson et al. (2018) Nature 555:197-203
I5236	U5a2d	8943±77	10040	0		AmtDB database	Mathieson et al. (2018) Nature 555:197-203
I5239	U5a2d	9105±62	10289	0.01		AmtDB database	Mathieson et al. (2018) Nature 555:197-203
Motala1913	U5a2d	6735±44	7600	0.14		AmtDB database	Mittnik et al. (2018) Nature Communications 9:442
Donkalnis7	U5a2d1	6220±90	7116	0.14		AmtDB database	Mittnik et al. (2018) Nature Communications 9:442
Donkalnis6	U5a2e	5770±40	6570	0.14		AmtDB database	Mittnik et al. (2018) Nature Communications 9:442
I2600	U5b1	3646±27	3968	0.66		AmtDB database	Olalde et al. (2018) Nature 555:190-196
I2635	U5b1	4796±37	5521	0		AmtDB database	Olalde et al. (2018) Nature 555:190-196
Iboussieres31-2	U5b1	10140±50	11820	0.16	KU534976	GenBank	Posth et al. (2016) Current Biology 26:827-833
Kretuonas1	U5b1	5350±130	6124	0.14		AmtDB database	Mittnik et al. (2018) Nature Communications 9:442
Oberkassel998	U5b1	11570±100	14020	0	KC521457	GenBank	Fu et al. (2013) Current Biology 23:553-559
Ranchot88	U5b1	8985±40	10084	0.14	KU534978	GenBank	Posth et al. (2016) Current Biology 26:827-833
Veibri4	U5b1	5940±22	6762	0.14		AmtDB database	Mittnik et al. (2018) Nature Communications 9:442
BerryAuBac1	U5b1a	6325±35	7244	0.14	KU534977	GenBank	Posth et al. (2016) Current Biology 26:827-833
Loschbour	U5b1a	7205±50	8054	0	KC521455	GenBank	Fu et al. (2013) Current Biology 23:553-559
ATP9	U5b1b	3390±30	3636	0.02		AmtDB database	Günther et al. (2015) PNAS 112:11917-11922
BIM-33	U5b1b	1616±23	1494	0.08		AmtDB database	Veeramah et al. (2018) PNAS 115:3494-3499
CuiryLesChaudardes1	U5b1b	7400±60	8205	0.15	KU534975	GenBank	Posth et al. (2016) Current Biology 26:827-833
Kunila1	U5b1b	3960±40	4420	0.14		AmtDB database	Saag et al. (2017) Current Biology 27:2185-2193
I4893	U5b1b1	5550±20	6346	0.01		AmtDB database	Olalde et al. (2018) Nature 555:190-196
I6604	U5b1c	3630±30	3946	0		AmtDB database	Olalde et al. (2018) Nature 555:190-196
I6583	U5b1c2	3770±30	4139	0		AmtDB database	Olalde et al. (2018) Nature 555:190-196
RISE446	U5b1c2	4015±38	4490	0		AmtDB database	Allentoft et al. (2015) Nature 522:167-172
UNTA58-62-150	U5b1c2	3559±24	3853	0.15		AmtDB database	Knipper et al. (2017) PNAS 114:10083-10088
UNTA58-62-151	U5b1c2	3566±11	3864	0.25		AmtDB database	Knipper et al. (2017) PNAS 114:10083-10088
UNTA58-62-152	U5b1c2	3558±23	3852	0.15		AmtDB database	Knipper et al. (2017) PNAS 114:10083-10088
Bockstein	U5b1d1	7350±70	8173	0.14	KU534973	GenBank	Posth et al. (2016) Current Biology 26:827-833
I4439	U5b1d1	6815±40	7648	0.01		AmtDB database	Mathieson et al. (2018) Nature 555:197-203
I4877	U5b1d1	7728±51	8505	0		AmtDB database	Mathieson et al. (2018) Nature 555:197-203
I5233	U5b1d1	7158±85	7987	0.01		AmtDB database	Mathieson et al. (2018) Nature 555:197-203
Ofnet	U5b1d1	7480±80	8292	0.14	KU534974	GenBank	Posth et al. (2016) Current Biology 26:827-833
I4875	U5b1d1a	7643±63	8453	0		AmtDB database	Mathieson et al. (2018) Nature 555:197-203
I6623	U5b1f1a	3525±40	3796	0.01		AmtDB database	Olalde et al. (2018) Nature 555:190-196
I1734	U5b2	8190±60	9158	0		AmtDB database	Mathieson et al. (2018) Nature 555:197-203
I1763	U5b2	8960±50	10082	0		AmtDB database	Mathieson et al. (2018) Nature 555:197-203
I1819	U5b2	9420±50	10656	0		AmtDB database	Jones et al. (2017) Current Biology 27:576-582
LD1174	U5b2	3980±30	4462	0		AmtDB database	Gonzalez-Fortes et al. (2019) Proc. R. Soc. B 286:20182288
Falkenstein	U5b2a	8185±80	9201	0.14	KU534980	GenBank	Posth et al. (2016) Current Biology 26:827-833
I3135	U5b2a	4770±30	5514	0		AmtDB database	Olalde et al. (2018) Nature 555:190-196
Iboussieres25-1	U5b2a	10140±50	11820	0.15	KU534981	GenBank	Posth et al. (2016) Current Biology 26:827-833
I2519	U5b2a1a	5425±25	6241	0		AmtDB database	Mathieson et al. (2018) Nature 555:197-203
I3716	U5b2a1a	6410±25	7352	0		AmtDB database	Mathieson et al. (2018) Nature 555:197-203
I4550	U5b2a1a	7715±25	8492	0		AmtDB database	Mathieson et al. (2018) Nature 555:197-203
I4874	U5b2a1a	7725±40	8501	0		AmtDB database	Mathieson et al. (2018) Nature 555:197-203
I7579	U5b2a1a	3135±35	3348	0.01		AmtDB database	Olalde et al. (2018) Nature 555:190-196
I7580	U5b2a1a	2935±35	3086	0		AmtDB database	Olalde et al. (2018) Nature 555:190-196
KZ1	U5b2a1a	5375±35	6175	0		AmtDB database	Juras et al. (2017) Forensic Science International: Genetics 26:30-39
OBKR-73	U5b2a1a1	3603±23	3911	0.15		AmtDB database	Knipper et al. (2017) PNAS 114:10083-10088
I0164	U5b2a1b	3599±25	3907	0		AmtDB database	Haak et al. (2015) Nature 522:207-211
WEHR-1192SkB	U5b2a2b	3523±18	3788	0.15		AmtDB database	Knipper et al. (2017) PNAS 114:10083-10088
I2988	U5b2a3	4645±29	5398	0		AmtDB database	Olalde et al. (2018) Nature 555:190-196
UNTA85-113	U5b2a3	3831±24	4229	0.46		AmtDB database	Knipper et al. (2017) PNAS 114:10083-10088
I1875	U5b2b	8110±50	9058	0.05		AmtDB database	Mathieson et al. (2018) Nature 555:197-203
I2602	U5b2b	3490±30	3764	0.26		AmtDB database	Olalde et al. (2018) Nature 555:190-196
I4167	U5b2b	5830±40	6636	0		AmtDB database	Mathieson et al. (2018) Nature 555:197-203
I4915	U5b2b	7260±76	8085	0		AmtDB database	Mathieson et al. (2018) Nature 555:197-203
I4916	U5b2b	7874±72	8729	0.01		AmtDB database	Mathieson et al. (2018) Nature 555:197-203
I5885	U5b2b	7270±110	8102	0		AmtDB database	Mathieson et al. (2018) Nature 555:197-203
Iboussieres39	U5b2b	10140±50	11820	0.14	KU534972	GenBank	Posth et al. (2016) Current Biology 26:827-833
Kretuonas5	U5b2b	5540±35	6342	0.14		AmtDB database	Mittnik et al. (2018) Nature Communications 9:442
Paglicci71	U5b2b	15460±220	18585	0.28	KU534950	GenBank	Posth et al. (2016) Current Biology 26:827-833
Rochedane	U5b2b	11120±50	12960	0.14	KU534971	GenBank	Posth et al. (2016) Current Biology 26:827-833
I1736	U5b2b1	7320±40	8115	0		AmtDB database	Mathieson et al. (2018) Nature 555:197-203
I2403	U5b2b1	4120±30	4667	0		AmtDB database	Mathieson et al. (2018) Nature 555:197-203
I6531	U5b2b1a1	3755±35	4114	0		AmtDB database	Olalde et al. (2018) Nature 555:190-196
Bla11	U5b2b2	5145±60	5882	0.01	KF523404	GenBank	Bollongino et al. (2013) Science 342:479-481
Bla14	U5b2b2	4835±30	5559	0.01	KF523406	GenBank	Bollongino et al. (2013) Science 342:479-481
I2612	U5b2b2	3865±35	4297	0		AmtDB database	Olalde et al. (2018) Nature 555:190-196
POST-111	U5b2b2	3639±20	3953	0.8		AmtDB database	Knipper et al. (2017) PNAS 114:10083-10088
HUGO-167	U5b2b3a	3741±24	4091	0.15		AmtDB database	Knipper et al. (2017) PNAS 114:10083-10088
HUGO-180sk	U5b2b4	3860±25	4294	0.15		AmtDB database	Knipper et al. (2017) PNAS 114:10083-10088
HUGO-180sk2	U5b2b4	3871±25	4312	0.15		AmtDB database	Knipper et al. (2017) PNAS 114:10083-10088
Ardu2	U5b2c	4110±40	4654	0.01		AmtDB database	Saag et al. (2017) Current Biology 27:2185-2193
I0585	U5b2c	6980±50	7814	0		AmtDB database	Olalde et al. (2014) Nature 507:225-228
I5235	U5b2c	9480±110	10807	0		AmtDB database	Mathieson et al. (2018) Nature 555:197-203
Donkalnis4	U5b2c1	6995±65	7826	1.24		AmtDB database	Mittnik et al. (2018) Nature Communications 9:442
HohlensteinStadel	U5b2c1	7835±80	8628	0.14	KU534979	GenBank	Posth et al. (2016) Current Biology 26:827-833
ATP2	U5b3	4210±30	4750	0.01		AmtDB database	Günther et al. (2015) PNAS 112:11917-11922
Eiros2	U5b3	4750±30	5499	0		AmtDB database	Gonzalez-Fortes et al. (2019) Proc. R. Soc. B 286:20182288
I2458	U5b3	3122±34	3329	0.01		AmtDB database	Olalde et al. (2018) Nature 555:190-196

## Sheet: S2
Supplementary table S2. Complete contemporary mtDNA sequences used in this study.
GenBank ID	Haplogroup according to PhyloTree
JX488759	U2a1a
AY713992	U2a1b
KF056257	U2a2
HM156690	U2b1
AY714020	U2b1a
AY714027	U2b2
AY714010	U2c
KC533505	U2c1
AY714005	U2c1a
AY882381	U2c1b
JQ706062	U2d1
JQ705999	U2d2
JQ706046	U2d2a
JQ706045	U2d3
AY714026	U2e
JQ703356	U2e1
FJ828532	U2e1a
AY882382	U2e1a1
JQ705936	U2e1a1a
HQ424846	U2e1a1b
JQ704817	U2e1a1c
AY714049	U2e1b
JQ702663	U2e1b1
JQ705946	U2e1b2
KF142160	U2e1c
JQ705933	U2e1c1
JQ702520	U2e1d
JQ702316	U2e1e
JQ705813	U2e1f
AY195764	U2e1f1
JQ703491	U2e1g
FJ493504	U2e1h
KC911567	U2e2
JX462708	U2e2a
JQ703968	U2e2a1a
JX154009	U2e2a1a1
JQ705667	U2e2a1a2
FJ984932	U2e2a1b
JQ705386	U2e2a1c
JQ702004	U2e2a1d
JX286498	U2e3
JQ704102	U2e3a
JQ703947	U4a1
EU545417	U4a1a
HQ659692	U4a1a
JQ703887	U4a1a2
JQ704345	U4a1a3
JQ702270	U4a1b
EU545459	U4a1b1
GU252762	U4a1b1a
EU545432	U4a1b2
EU545428	U4a1c
FJ493506	U4a1d
JX021669	U4a1e
EU545430	U4a2
EF222249	U4a2a
EF222236	U4a2a1
EU545461	U4a2a2
EF222239	U4a2a3
GU123033	U4a2b
EU545464	U4a2c
EF222252	U4a2c1
EU545421	U4a2d
EU545442	U4a2e
JQ705828	U4a2f
JQ480650	U4a2g
EF222235	U4a2h
JQ702549	U4a2h1
EF060364	U4a3
EU545423	U4a3a
EU545444	U4b
FJ147315	U4b1
HM044301	U4b1a1
JQ705255	U4b1a1a
AY882388	U4b1a1a1
HM041972	U4b1a2
EU545415	U4b1a2a
JX153376	U4b1a2b
EU545419	U4b1a3
EU571946	U4b1a3a
FJ147313	U4b1a4
JQ705342	U4b1b1
FJ858877	U4b1b1+16311
HM535647	U4b1b1a
JQ704155	U4b1b1b
GU123041	U4b1b1c
JX153693	U4b1b1d
JQ704676	U4b1b2
EU140898	U4b2
JQ702783	U4b2a
GQ891957	U4b2a1
GU365881	U4b2a1a
FJ147322	U4b3
EU545465	U4c1
JX153870	U4c1a
HQ418462	U4c2
EU545460	U4c2a
HQ167735	U4d1
GU123021	U4d1a
JQ702267	U4d1a1
JQ704741	U4d1a1a
EU545438	U4d1b
FJ230891	U4d2
GU727822	U4d3
GU296570	U5a1
EU523128	U5a1a1
GU296601	U5a1a1+152
JQ704920	U5a1a1+16362
DQ904330	U5a1a1a
JQ703937	U5a1a1b
JQ703590	U5a1a1c
GU459066	U5a1a1d
JQ701866	U5a1a1d1
JQ705621	U5a1a1e
JQ705243	U5a1a1g
GQ368895	U5a1a1h
JQ582984	U5a1a1i
GU296557	U5a1a2a
JQ703926	U5a1a2a1
JQ702568	U5a1a2a1a
JQ704701	U5a1a2b
JQ705279	U5a1a2b1
JX141361	U5a1b
JQ704045	U5a1b+16362
JQ702775	U5a1b1
JQ703963	U5a1b1a
JQ705245	U5a1b1a1
JQ703074	U5a1b1a2
GU296614	U5a1b1b
GU296619	U5a1b1b1
EU140330	U5a1b1c
JQ705297	U5a1b1c1
JQ704028	U5a1b1c2
JX152788	U5a1b1d+16093
JQ705693	U5a1b1d1
JX153770	U5a1b1e
AY714003	U5a1b1f
JN809915	U5a1b1g
JX153227	U5a1b1h
GU296562	U5a1b2
JQ705935	U5a1b3
JQ703331	U5a1b3a
JQ705101	U5a1b3a1
HM171295	U5a1b4
GU296588	U5a1c1
JX297176	U5a1c1a
GU296589	U5a1c2
JQ704555	U5a1c2a
JQ705908	U5a1c2a1
GU296542	U5a1d1
HM173090	U5a1d2a
GU296655	U5a1d2a1
GU123032	U5a1d2b
GU296547	U5a1e
JQ702160	U5a1f1
AY882398	U5a1f1a
JQ702735	U5a1f1a1
GU296603	U5a1f2
GU296640	U5a1g
JQ702913	U5a1g1
KC911409	U5a1g2
JQ704026	U5a1h
KC257306	U5a1i
JQ705326	U5a1i1
KF647698	U5a1j
JX153018	U5a2+16294
JQ705111	U5a2+16362
JN707685	U5a2a
GU296615	U5a2a1
JQ704074	U5a2a1+152
AY339524	U5a2a1a
GU296626	U5a2a1b
JQ702355	U5a2a1b1
GU296597	U5a2a1c
EU124886	U5a2a1d
AY339527	U5a2a1e
JQ705530	U5a2a2
JX153225	U5a2a2a
GU296559	U5a2b
GU296624	U5a2b1
JQ705696	U5a2b1a
JQ704044	U5a2b1b
GU296629	U5a2b1c
JQ703087	U5a2b1d
KC246057	U5a2b2
JQ702184	U5a2b2a
GU296587	U5a2b2a1
KC661077	U5a2b3
JQ702847	U5a2b3a
JQ702230	U5a2b3a1
JQ702320	U5a2b4
KC146708	U5a2b4a
EU597544	U5a2b5
JQ703187	U5a2c
FJ460558	U5a2c1
JQ704067	U5a2c2
JX101637	U5a2c3
JF487827	U5a2c3a
JQ705779	U5a2c4
JQ703280	U5a2d
HM490393	U5a2d1
JN604831	U5a2d1a
JN819535	U5a2e
JQ704112	U5b1
EF420876	U5b1+16189
GU296582	U5b1+16189+@16192
KC521455	U5b1a
GU296644	U5b1b
GU296566	U5b1b1
JN897374	U5b1b1+@16192
AF381989	U5b1b1+152
AY882403	U5b1b1a
DQ902696	U5b1b1a1
HM116534	U5b1b1a1a
KF466256	U5b1b1a1a1
JQ703600	U5b1b1a1b
EF420877	U5b1b1a2
JX153170	U5b1b1a3
AY882407	U5b1b1b
AY882402	U5b1b1d
JQ704517	U5b1b1e
GU296591	U5b1b1f
KC479033	U5b1b1g
KP688570	U5b1b1g1
KP835772	U5b1b1g1a
AY339536	U5b1b2
JX152982	U5b1b2b
AY882409	U5b1c
JQ705870	U5b1c1
JQ408439	U5b1c1a
JQ705095	U5b1c1a1
JQ703983	U5b1c2
EU597535	U5b1c2a
JQ704043	U5b1c2b
JQ702807	U5b1d1
JQ702376	U5b1d1a
AY882411	U5b1d1b
GU977214	U5b1d1c
HM043711	U5b1d2
JX677560	U5b1e
KC257380	U5b1e1
FJ499497	U5b1e1a
HQ675036	U5b1f1
JX297131	U5b1f1a
HQ384206	U5b1g
JQ705183	U5b1h
JQ681270	U5b1i
JQ705429	U5b2
JQ703964	U5b2a1a
JQ704726	U5b2a1a+16311
GQ853200	U5b2a1a1
JQ701915	U5b2a1a1a
EU784076	U5b2a1a1b
EU244000	U5b2a1a1d
GU296621	U5b2a1a2
EU182656	U5b2a1b
GU296541	U5b2a2
JQ705158	U5b2a2a
AY882415	U5b2a2a1
JQ702167	U5b2a2a2
EF459670	U5b2a2b
GU296567	U5b2a2b1
JQ702431	U5b2a2c
EU682506	U5b2a3
JX153147	U5b2a3a
JQ705337	U5b2a4
JQ705419	U5b2a4a
EU233797	U5b2a5
JX152979	U5b2a5a
JQ704771	U5b2a6
JQ706019	U5b2b
KC337071	U5b2b1a1
GU296627	U5b2b1a2
GU296641	U5b2b1b
EF419891	U5b2b2
JF812598	U5b2b3
JQ702843	U5b2b3a
JQ702046	U5b2b3a1
JQ703790	U5b2b3a1a
KC851802	U5b2b3b
JQ702585	U5b2b4
JQ705877	U5b2b4a
JX153076	U5b2b5
KC847158	U5b2c
JX186998	U5b2c1
JF265240	U5b2c2
JQ705947	U5b2c2a
EU490797	U5b2c2b
JQ705968	U5b3
AF346988	U5b3a1a
GQ129157	U5b3a1b
GQ129163	U5b3a2
JQ704971	U5b3b
GQ129167	U5b3b1
JX153697	U5b3b2
GQ129170	U5b3c
GQ129173	U5b3d
JQ702295	U5b3e
GQ129179	U5b3f
GQ129143	U5b3g
JX153636	U5b3h

## Sheet: S3
Supplementary table S3. Best-fit substitution models.
Best-fit substitution models estimated with bModelTest.
Different scenarios are A) only aDNA sequences, B) aDNA sequences and contemporary sequences and C) aDNA sequences, contemporary sequences and R-outgroup.
* For scenarios B and C of U2 the best-fit model estimated with bModelTest (GTR+Γ+pInv) was subsequently changed to HKY+Γ+pInv.
Γ = gamma-distributed rate heterogeneity
pInv = proportion of invariant sites
	Haplogroup	Scenario	Prob
	U2	A	HKY + Γ + pInv
		B	HKY + Γ + pInv *
		C	HKY + Γ + pInv *
	U4	A	HKY + Γ + pInv
		B	HKY + Γ + pInv
		C	HKY + Γ + pInv
	U5a	A	HKY + Γ + pInv
		B	HKY + Γ + pInv
		C	HKY + Γ + pInv
	U5b	A	GTR + Γ + pInv
		B	GTR + Γ + pInv
		C	GTR + Γ + pInv

## Sheet: S4
Supplementary table S4. Results from TempEst.
Date range = The span of dates for the sequences in years.
Slope (rate) = The slope of the regression line. This is an estimate of the rate of evolution in substitutions per site per year.
X-intercept (TMRCA) = The point on the x-axis at which the regression line crosses. This is an estimate of the date of the root of the tree.
	Haplogroup	Scenario	Date range	Slope (rate)	X-intercept (TMRCA)	Correlation coefficient	R squared	Residual mean squared
	U2	A	34658	5.51E-8	-40421	0.92	0.84	7.46E-8
		B	37985	4.35E-8	-39446	0.82	0.67	6.39E-8
		C	45058	3.81E-8	-51211	0.79	0.62	1.02E-7
	U4	A	6899	8.80E-8	-12723	0.61	0.37	3.83E-8
		B	8374	1.55E-8	-48655	0.30	0.10	2.31E-8
		C	45058	2.88E-8	-52195	0.77	0.59	2.26E-8
	U5a	A	8776	6.21E-8	-18910	0.54	0.29	5.05E-8
		B	11199	2.76E-8	-28017	0.43	0.18	4.01E-8
		C	45058	2.59E-8	-51367	0.62	0.39	2.88E-8
	U5b	A	17091	3.21E-8	-21457	0.52	0.27	2.59E-8
		B	18585	3.33E-8	-21887	0.52	0.27	4.57E-8
		C	45058	2.87E-8	-52708	0.62	0.39	4.28E-8

## Sheet: S5-S7
Supplementary tables S5-S7. Variation in the substitution rates among human mitochondrial haplogroup U sublineages
Molecular rate estimates for U2, U4, U5a and U5b under different substitution and clock models.
In each table, 95% HPD denotes the 95% highest posterior density.
In each table, molecular rates are presented as substitutions per site per year.
Supplementary table S5. Substitution rates estimated with best-fit substitution model defined with bModel test.
For each haplogroup, the uncorrelated lognormal relaxed clock model was used.
For U2, U4 and U5a substitution model used was HKY+Γ+pInv. For U5b both models (GTR+Γ+pInv and HKY+Γ+pInv) were tested.
	Summary	U2			U4			U5a			U5b (GTR+Γ+pInv)			U5b (HKY+Γ+pInv)
	statistic	A	B	C	A	B	C	A	B	C	A	B	C	A	B	C
	Mean of ucldMean (x 10E-8)	5.19	4.43	4.30	5.65	3.90	3.64	5.20	3.96	3.27	3.38	2.13	2.29	3.42	2.99	2.03
	Stdev of ucldMean (x 10E-8)	1.07	0.67	0.81	1.40	0.52	0.42	0.58	0.39	0.31	0.70	0.33	0.27	0.70	0.32	0.30
	Median of ucldMean (x 10E-8)	5.09	4.36	4.2	5.56	3.88	3.63	5.17	3.94	3.26	3.38	2.11	2.27	3.40	2.97	2.03
	95% HPD (x 10E-8)	[3.27, 7.17]	[3.22, 5.78]	[3.02, 5.90]	[3.03, 8.62]	[2.88, 4.91]	[2.83, 4.47]	[3.58, 6.94]	[3.23, 4.74]	[2.68, 3.87]	[2.08, 4.71]	[1.53, 2.78]	[1.78, 2.83]	[2.03, 4.73]	[2.39, 3.64]	[1.45, 2.62]
	Mean of ucld.Stdev	0.15	0.19	0.25	0.13	0.19	0.15	0.42	0.37	0.35	0.14	0.22	0.23	0.15	0.31	0.25
Supplementary table S6. Substitution rates estimated without proportion of invariants.
For each haplogroup, the uncorrelated lognormal relaxed clock model was used.
For U2, U4 and U5a substitution model used was HKY+Γ. For U5b both models (GTR+Γ and HKY+Γ) were tested.
	Summary	U2			U4			U5a			U5b (GTR+Γ)			U5b (HKY+Γ)
	statistic	A	B	C	A	B	C	A	B	C	A	B	C	A	B	C
	Mean of ucldMean (x 10E-8)	4.46	4.02	N/D	4.98	3.53	N/D	4.87	3.76	N/D	2.91	2.10	N/D	2.92	2.14	N/D
	Stdev of ucldMean (x 10E-8)	0.77	0.57	N/D	1.42	0.46	N/D	0.75	0.39	N/D	0.57	0.31	N/D	0.25	0.31	N/D
	Median of ucldMean (x 10E-8)	4.39	3.97	N/D	4.89	3.51	N/D	4.79	3.73	N/D	2.87	2.09	N/D	2.88	2.12	N/D
	95% HPD (x 10E-8)	[3.04, 5.88]	[2.99, 5.21]	N/D	[2.31, 7.68]	[2.66, 4.45]	N/D	[3.48, 6.35]	[3.04, 4.57]	N/D	[1.83, 4.05]	[1.52, 2.71]	N/D	[1.85, 4.10]	[1.56, 2.76]	N/D
	Mean of ucld.Stdev	0.14	0.15	N/D	0.14	0.19	N/D	0.44	0.32	N/D	0.13	0.22	N/D	0.12	0.22	N/D
Supplementary table S7. Substitution rates estimated with strict clock model.
For U2, U4 and U5a substitution model used was HKY+Γ+pInv. For U5b both models (GTR+Γ+pInv and HKY+Γ+pInv) were tested.
	Summary	U2			U4			U5a			U5b (GTR+Γ+pInv)
	statistic	A	B	C	A	B	C	A	B	C	A	B	C
	Mean of clockRate (x 10E-8)	5.06	4.20	N/D	5.43	3.81	N/D	4.74	3.74	N/D	3.37	2.08	N/D
	Stdev of clockRate (x 10E-8)	0.86	0.54	N/D	1.34	0.44	N/D	0.75	0.42	N/D	0.65	0.32	N/D
	Median of clocRate (x 10E-8)	5.01	4.18	N/D	5.36	3.79	N/D	4.72	3.73	N/D	3.37	2.07	N/D
	95% HPD	[3.44, 6.73]	[3.13, 5.25]	N/D	[2.76, 7.99]	[2.96, 4.67]	N/D	[3.27, 6.24]	[2.95, 4.59]	N/D	[2.11, 4.64]	[1.47, 2.70]	N/D

## Sheet: S8
Supplementary table S8. Coefficient of variation estimates.
Estimates for coefficient of variation under autocorrelated lognormal relaxed clock for scenarios A & B and for contemporary-only data.
	Summary	U2			U4			U5a			U5b (GTR+Γ+pInv)
	statistic	A	B	Contemporary	A	B	Contemporary	A	B	Contemporary	A	B	Contemporary
	mean	0.15	0.19	0.12	0.13	0.19	0.11	0.45	0.36	0.10	0.14	0.22	0.11
	stderr of mean (x 10E-3)	2.28	5.74	1.77	1.78	4.87	1.68	8.15	8.35	1.44	1.80	4.31	1.52
	stdev	0.18	0.15	0.12	0.14	0.16	0.12	0.20	0.16	0.10	0.14	0.14	0.10
	variance	0.03	0.02	0.01	0.02	0.02	0.01	0.04	0.03	0.01	0.02	0.02	0.01
	median	0.08	0.17	0.09	0.08	0.17	0.07	0.46	0.38	0.07	0.10	0.23	0.08
	95% HPD interval	[3.36E-8, 0.53]	[4.87E-8, 0.47]	[4.48E-8, 0.35]	[4.75E-9, 0.42]	[9.21E-9, 0.47]	[3.46E-8, 0.35]	[3.60E-6, 0.75]	[2.54E-6, 0.60]	[5.46E-10, 0.30]	[3.69E-8, 0.41]	[1.18E-8, 0.44]	[6.94E-10, 0.31]

## Sheet: S9
Supplementary table S9. Comparison of molecular rate estimates obtained with BEAST and LSD for scenarios A and B.
All values are x10-8 substitutions/site/year.
	Haplogroup	BEAST scenario A	LSD scenario A	BEAST scenario B	LSD scenario B
	U2	5.19 [3.27, 7.17]	4.54 [3.40, 5.68]	4.43 [3.22, 5.78]	2.47 [1.82, 3.12]
	U4	5.65 [3.03, 8.62]	3.11 [1.10, 5.48]	3.90 [2.88, 4.91]	1.44 [0.71, 2.03]
	U5a	5.20 [3.58, 6.94]	2.37 [1.15, 3.77]	3.96 [3.23, 4.74]	1.55 [1.02, 1.95]
	U5b	3.38 [2.08, 4.71]	1.93 [1.23, 2.42]	2.13 [1.53, 2.78]	1.41 [0.87, 1.74]

## Sheet: S10
Supplementary table S9. Results from selection tests.
The probability of rejecting the null hypothesis of strict-neutrality (dN = dS) is shown in the 'Prob' column.
Values of less than 0.05 are considered significant at the 5% level and are highlighted.
The test statistic (dN - dS) is shown in the 'Stat' column. Negative values indicate negative selection.
Analyses were conducted in MEGA X.
Scenarios:	A) ancient sequences only
	B) ancient and contemporary sequences
	C) ancient and contemporary sequences and R-root
	Haplogroup	Scenario	Prob	Stat
	U2	A	0.0004338	-3.62
		B	4.3e-06	-4.82
		C	2e-07	-5.55
	U4	A	0.0007155	-3.47
		B	4.33e-05	-4.25
		C	0.0001471	-3.92
	U5a	A	0.0018056	-3.19
		B	0.0003846	-3.65
		C	0.0001856	-3.86
	U5b	A	0.0543523	-1.94
		B	0.0019476	-3.17
		C	0.001906	-3.17
